# Supplementary material for: FUT8-mediated aberrant N-glycosylation of B7H3 suppresses the immune response in triple-negative breast cancer
Source: Nat Commun. 2021 May 11;12:2672. doi: 10.1038/s41467-021-22618-x (PMC8113546; doi:10.1038/s41467-021-22618-x)
Supplement: Supplementary file 4 — Source Data [file 41467_2021_22618_MOESM4_ESM.xlsx]

## Sheet: Fig1e
Fig.1e

## Sheet: Fig.2a 
Fig.2a

## Sheet: Fig.2b 
Fig.2b

## Sheet: Fig.2c 
Fig.2c

## Sheet: Fig.2d 
Fig.2d

## Sheet: Fig.2e 
Fig.2e

## Sheet: Fig.2f
Fig.2f

## Sheet: Fig.2g
Fig.2g

## Sheet: Fig.3a
Fig.3a
											MDA-MB-231 Intensity (%)
										CHX(H)	DMSO			TM
										0	100	100	100	100	100	100
										1	98.4	96.2	92	79.1	75.2	72.1
										3	103.1	89.8	90.5	62.9	52.7	62.7
										6	121.3	95.2	110.4	47.6	41.7	51
										12	125.6	124.1	132.5	33.5	38.6	35.1
										24	160.9	142.2	151.9	1.7	8.5	16.6

## Sheet: Fig.3b
										HCC1806 Intensity (%)
									CHX(H)	DMSO			TM
									0	100	100	100	100	100	100
									1	104.6	94.9	106.1	60.1	63.1	78.9
									3	155.6	156.7	176	61.3	59	74.6
									6	204.3	168.3	201.2	44.4	46.7	48.4
									12	406.4	336.4	406.7	27.6	24.4	38.5
									24	424.4	389.2	427.3	2.7	2.9	4.5

[truncated: 24 more sheets: Fig.3c, Fig.3d, Fig.3e, Fig.3f, Fig.4e, Fig.4f, Fig.5c, Fig.5d, Fig.5f, Fig.5g, Fig.6a, Fig.7a, Fig.8b, Fig. 8d, Supplementary Fig. 2b, Supplementary Fig. 3b, Supplementary Fig. 3c, Supplementary Fig. 3d, Supplementary Fig. 3e, Supplementary Fig. 4b …]
